# Supplementary material for: The Effect of Rare Earths on the Response of Photo UV-Activate ZnO Gas Sensors
Source: Sensors (Basel). 2022 Oct 25;22(21):8150. doi: 10.3390/s22218150 (PMC9658068; doi:10.3390/s22218150)
Supplement: Supplementary file 1 [file sensors-22-08150-s001.zip]

Archive with 1 entries (1 files):
- sensors-1985882-supplementary-v3.pdf
